# Supplementary material for: In silico cancer immunotherapy trials uncover the consequences of therapy-specific response patterns for clinical trial design and outcome
Source: Nat Commun. 2023 Apr 24;14:2348. doi: 10.1038/s41467-023-37933-8 (PMC10125995; doi:10.1038/s41467-023-37933-8)
Supplement: Supplementary file 4 — Source Data [file 41467_2023_37933_MOESM4_ESM.xlsx]

## Sheet: Figure 3A,S1A
Figure 3A,S1A

## Sheet: Figure 3B
Figure 3B

## Sheet: Figure 4A
Figure 4A

## Sheet: Figure 4B
Figure 4B

## Sheet: Figure 4C
Figure 4C

## Sheet: Figure 4D
Figure 4D

## Sheet: Figure 4E
Figure 4E

## Sheet: Figure 4F
Figure 4F

## Sheet: Figure 5A
Figure 5A

## Sheet: Figure 5B
Figure 5B

[truncated: 15 more sheets: Figure 5C, Figure 6A, Figure 6B, Figure 7, Supplementary Figure 1B, Supplementary Figure 1C, Supplementary Figure 2, Supplementary Figure 3A, Supplementary Figure 3B, Supplementary Figure 3C, Supplementary Figure 4A, Supplementary Figure 4B, Supplementary Figure 4C, Supplementary Figure 5A, Supplementary Figure 5B]
